# Supplementary material for: Two Distinct Clinical Patterns of Ibrutinib-to-Venetoclax Transition in Relapsed Chronic Lymphocytic Leukemia Patients
Source: Curr Oncol. 2022 Apr 15;29(4):2792–7. doi: 10.3390/curroncol29040227 (PMC9028984; doi:10.3390/curroncol29040227)
Supplement: Supplementary file 1 [file curroncol-29-00227-s001.zip]

Archive with 1 entries (1 files):
- curroncol-1675324-supplementary.pdf
